# Supplementary material for: Synthesis, Characterization and Biological Profile of Cationic Cobalt Complexes with First-Generation Quinolones
Source: Molecules. 2025 Jun 19;30(12):2646. doi: 10.3390/molecules30122646 (PMC12196173; doi:10.3390/molecules30122646)
Supplement: Supplementary file 1 [file molecules-30-02646-s001.zip]

Archive with 7 entries (7 files):
- molecules-3700234-ESI.pdf
- Tialiou - Psomas, Checkcif of 1.pdf
- Tialiou - Psomas, Checkcif of 2.pdf
- Tialiou - Psomas, Checkcif of 3.pdf
- Tialiou - Psomas, Checkcif of 4.pdf
- Tialiou - Psomas, Checkcif of 5.pdf
- Tialiou - Psomas, Checkcif of 6.pdf
